# Supplementary material for: Acceptability and feasibility of tests for infection, serological testing, and photography to define need for interventions against trachoma
Source: PLoS Negl Trop Dis. 2024 Jun 6;18(6):e0011941. doi: 10.1371/journal.pntd.0011941 (PMC11185441; doi:10.1371/journal.pntd.0011941)
Supplement: S4 File — (XLSX) [file pntd.0011941.s004.xlsx]

## Sheet: Summaries
	TF advantages summary	TF disadvantages summary	Photo advantages summary	Photo disadvantages summary	Swab advantages summary	Swab disadvantages summary	Blood advantages summary	Blood disadvantages summary	U : test ranking	V : education
1 : FGD 13 TF status = TF>=5% Gender = Men	None given	None given	Harmless if done by an expert Accurate	Side effects: harm from light	Can catch disease early Can id trachoma vs. other eye diseases Easy Will get results (community, level of disease) More accurate than TF grading Directly touch disease, more accurate Takes out disease	Disturbs the eye May harm the eye Can scratch eye and leave behind a wound	Can diagnose other diseases Harmless Does not involve touching the eye Safe Results will be quick	Only tests for trachoma Shared needles could cause disease transmission Results may take a long time or not be shared at all Results may be mixed between participants	Which of these methods would you prefer, and why? Participant # 1: Blood spot, because blood carries everything Participant # 6: The blood spot and eye swabbing. Participant # 7: I also prefer blood spot and eye swabbing. The swabbing takes out the disease altogether Participant # 5: I prefer the eye swabbing and conjuctivall photography. Participant # 9: I like blood spot, conjuctivall photograp…	This new initiative has increased community involvement because they first gave education in the villages and sub-villages. Participant # 9: I recommend this activity to be done widely and education to be given especially by the trained locals. Because it easier for people to understand when taught by people from the same community. I like it very much when our own educated young people take part…
10 : FGD 11 TF status = TF<5% Gender = Men	Direct exam/accurate Leads to treatment (self) Accurate Can find disease in early stages Lowers level of infection (community) Get results on the spot Can find out if you need surgery (advanced disease)	Results not accurate Not advanced enough Fear of eyes being flipped (pain, damage to eye) Scared to get surgery (know results?)	Professional method Will get results quickly Accurate Will get results (self) Direct exam of eye High tech/modern Saves money Can be examined by people in other countries Will get treatment (self)	Results may take a long time (self) Smartphones may not be sufficient, as good as loupes Photo not accurate/able to identify problem Need phone to receive results Less accurate than lab-based methods	Accurate Will get results Approved/legitimate Lab tests more accurate Sample taken directly from eye	Swab may dry before reaching lab Eye is very sensitive Painful Cotton may be left in the eye Results will take a long time	Professional Familiar Accurate Can detect diseases that cannot be seen easily Can diagnose other diseases Will get results (self) More accurate than non-lab based tests	You may have an infection in your finger (?) Results may take a long time (self)	P1: I recommend this process of taking blood sample, in my understanding it is a good process because when the sample is taken to the lab you get accurate results I: The second method? P1: The second method is use of cotton swab P8: The first method will be use of cotton swab, the second method is blood spot, the third method is clinical grading of TF and the last one is conjunctival photography …	if someone comes to my house and explain what brought him there I will ask him questions like how will I get my results after examination? If you take my photo how will I get my results? P9: I will agree, if he comes I will agree and I will collaborate and I will ask him questions as much as I want If he gives me clear explanation that the results will be accurate then I will agree my sample to b…
11 : FGD 7 TF status = TF<5% Gender = Men	Can catch disease early Will know results Can get treatment Leads to cure (have seen/familiar)	Fear of exam Fear that light causes eye damage (permanent) Not accurate (grading subjective, grader may be tired) Some people refuse Mistrust of team (getting money/exploiting participants)	No side effects	Camera may destory eyes	Most accurate method	Painful People will run away/refuse Fear Dangerous Unfamiliar Cotton may remain in eye If lots of people refuse, results won't be accurate for community Results will take a long time (self) Medical error may cause permanent damage	Only small pain Can detect disease before symptoms show More accurate Will get treatment (self)	Confusion that trachoma is an eye disease, not a blood disease (so you are testing for other diseases/lying) Might test for STIs or other diseases (incl. Covid) Children don't the pain Fear of pain Results will take a long time	I prefer camera method over clinical grading of TF, taking photo is better than clinical grading of TF P7: This examination of using a camera is much better because in clinical grading of TF method, P2: I will agree because the main aim is to identify eye problem especially trachoma but I will only agree if there won’t be any other method, if there are no methods like clinical grading of TF and c…	when you try to convince and educate people they collaborate. If the community will be sensitized, I think many people will show up, P1: I think information and sensitization will make people understand us because without sensitizing them well they will run away from us So first I will ask him/her to ensure my eye’s safety and he/she should educate me about this method, P5 Aaah honestly if someth…
12 : FGD 9 TF status = TF<5% Gender = Men	Can get treatment (self) Will know results (self) Direct exam of eyelid (accurate) Will know results (community level) Leads to healthier community Professional Trust results No harm/side effects Catches disease early	Causes serious pain (long-lasting) Can cause blurry vision (long-lasting) Fear	Accurate Direct exam Will know results (community) Will know results (self) No pain/harm Easy to understand method	Can't get accurate results from a photo Less accurate Camera may destroy eyes Lack of trust in team, may mislead people (?) Will not get results/treatment on the spot	Professional Swab eye directly, results more accurate Cleans eye Easy to discover problem Will know if trachoma a problem in the community	If you only swab children you will not catch people with advanced disease, they won't get treatment Will only get community treatment, not personal results/treatment	Familiar High tech/expertise Will determine amount of trachoma in the community More accurate because results take time Community will get treatment if needed Will get results/treatment (self)	Results will take a long time (self) Doesn't target eye directly	P9: It seems like it has advantages because the person who is conducting examination, he/she doesn’t hurt a patient, maybe in flipping an eye. So, there is advantage because in flipping an eye a patient can get hurt but taking a photo direct, I think it is a better. P6: For what I seen this camera method is the best because many people are scared of a needle P1: I think it is the best method sinc…	if there are effects then we should be educated if examiners can investigate and give information on the effects and then they educate the community that this problem maybe is caused by eye hygiene or by certain bacteria which are in our environment, that may help us to prorect ourselves from this disease. P8: It is not like we are worried but education should be provided so that people can know …
13 : FGD 10 TF status = TF<5% Gender = Women	Familiar	Causes serious pain (long-lasting) Causes tear shedding (long-lasting) Light causes effects Radiation effects eye nerves Radiation causes headache/mental problems Radiation destroys eyes Side-effects (temporary loss of vision/darkness) Fear	None given	Can't get accurate results from a photo Don't want photo sent somewhere else Photos may be mixed up	Will collect germs/provide relief Will get treatment (self) More Accurate Will get results (self)	Will scratch the eye Swab may dry before reaching the lab Will cause eye damage	Familiar Professional Not that painful Easy No effects May get treatment (self) Will get results No radiation More safe than other methods Accurate	None given	they will get more accurate results compared with that method of taking photo P: For what I see the first method is blood spot, the second one is cotton swab, that one of taking germs from an eye I: Why do you recommend it as a second method? P: Because they test the fluid which comes from an eye I: The third method? P: Clinical grading of TF I: The last method? P: That one of being photographed …	P7: I will participate in the examination but he should give me clear explanation P6: I think I will participate but I will ask him some questions so that he can give me explanation P3: I will agree to participate and I will ask him questions so that he can educate me P8: I will agree but he should make me understand P5: I will agree but first he should explain to me how this method is conducted …
14 : FGD 12 TF status = TF<5% Gender = Women	Many people have been helped Will know results (self) No pain	Radiation may make problem worse, lost eyesight Electricity might affect the body	Will get results (self) Can send photo to be graded (witout having to go) Will get treatment (community)	Will take too long to get results (self) Not familiar with method Electricity may cause side effects	Has been approved/legitimate Sample direct from eye Accurate Will get results (self) Cotton will not cause harm	Causes serious pain	Easy Familiar Professional/high tech/experts have investigated it No effects No pain Will get results (self) Will get treatment (self) Will know community's eye health Test has been approved	Person taking blood may come from outside the community (?) Results will take a long time Causes pain	all the tests are the same, they provide results so I will agree so that to end this trachoma problem P3: I see that blood spot should be the first method because the examination process doesn’t cause pain and when a person go to take blood spot test he/she will be in good mood. The second method should be that of swabbing an eye by using cotton swab, the third method should the that one of using…	P5: It will be difficult because I don’t know that test has which effects since we are used of the test that we use everyday. So we must receive training first or they should announce it in news so that we can know if it has effects or not. If they will just come direct people will hesitate because some methods cause effects after a certain period of time P3: Aaah I will agree to participate depe…
15 : FGD 2 TF status = TF<5% Gender = Women	Will get results (self) Professional Direct exam	Light causes tear shedding Light causes loss of vision Not getting results/treatment	Can be graded by more than one person Accurate Will get results (self) Will get treatment (self) No side effects/harm	Results will take a long time Camera flash may cause side effects Won't get results (quote)	More accurate High tech, good for Tanzania to have lab Easy to understand Will get treatment (self)	Medical errors can happen and accidentally damage/hurt eye May cause damage Children will shake and be scared Fear that examiner will not be careful Difficult to get sample to lab May cause tear shedding/discomfort Will not get results	Easy Familiar "Real method" Accurate Will get treatment (self) No side effects Not scary	Results will take a long time (self)	: Now I want you to arrange the methods, as you said taking blood spot should be the first method, so which method should be the second in the list? Which method would you prefer? P3: Taking blood spot.. I: And after that method? Which other method would you prefer? P3: Conjunctival photography I: Another one? P3: That of using eye swabs.. P2: The first method is of taking blood spot, the second …	we are thankful because many people have started to understand and there is a good follow up and we will be good teachers I will be willing to provide this education to people who dont have this knowledge and those who are not willing. I will tell them the advantage of this exam they should be giving us education on what we are supposed to do so that to end this disease.
16 : FGD 8 TF status = TF<5% Gender = Women	Easy Can catch disease early Can get treatment immediately (self) Can lower infection (community) Can know health status (self) Familiar Get results on the spot	Scared of eye flipping Light causes dizziness Bacteria introduced from unclean hands of grader	Will get treatment Accurate Willg et results (self) Will get results (community) Familiar Get results on spot Will get treatment quickly	Results will take a long time (self) Did not get results	More professional Accurate Will know results (self) Helps prevent trachoma in community Can ID other diseases as well	Results may take a long time May not get results May cause side effects Fear examiner will make a mistake and damage eye Cotton particles may remain and cause pain Fear of something inserted in the eye	Accurate Can catch disease before symptoms show More accurate than other methods Will get results (self)	Scared of being tested for HIV, other diseases Results will take a long time (self)	P1: In our community the most preferred method is clinical grading of TF, that method doesn’t have many challenges and people prefer it so much also you get the results on spot unlike blood spot method where the sample is taken to the lab and they bring the results later P4: Flipping an eye, the second method is camera but blood spot method has challenges because we are not used to that method an…	before I agree first I will ask for explanation. He/she should explain first, we should understand each other first then I will agree first I will want to ask him/her questions so that he/she can explain, if I understand I will agree but if I don’t understand well, I may refuse P7: First I will ask him/her questions like how is he/she going to do it? Because he/she may affect my child, he/she may…
2 : FGD 16 TF status = TF>=5% Gender = Men	Examination can catch disease early.	Examiners might not be professionals Electronic equipment might have side effects/be unsafe	None given	Side effects if photographer not trained Camera flash may harm eyes Mobile phone not advanced enough	Accurate	Equipment may not be safe Fear it's not safe May be dangerous	Accurate Will get results/treatment Community will get treatment Easy Familiar	Can transmit diseases through shared needles Community sensitization will be needed	R9: If the process of taking sample exist, then it is safer than eye swab process. I think people will respond more on this than other processes. R8: The best process is taking blood spot because it is easy, moreover we are familiar with the process. When we go hospital often the sample is taken through this process. Majority have experienced it contrary to taking picture the eyelid. R9: I think …	R6: We will participate if education will be provided to ensure everyone is aware about the exercise. If education (community mobilization and sensitization) will be given, many people will participate. R8: We will participate when we are assured of our safety, that there will be no side effects caused by equipment used on examination process. R9: Yes I will allow them to participate but as I sai…
3 : FGD 3 TF status = TF>=5% Gender = Men	Able to get results/treatment Test is advanced Test is safe/no side effects Get results on the spot Test is familiar Test is accurate Test is not painful	Can lead to bacteria entering the eye Takes many hours (to grade community?)	Accurate Photo examined by trained person Results come back quickly (electronic) May be examined by someone outside of country More advanced Camera can see disease better No harm Familiar (imaging) Will get results (self) No pain	Results will take a long time Expensive Radiation may cause effects Challenge in availability of equipment Errors may occur Not as accurate as lab-based methods	Professional Accurate	Causes more pain than other methods "Eye is very nervous", difficult to get sample Cotton particles may remain, harm eyes Fear Dangerous May scratch eyes Results will take a long time (self) Sample may dry before reaching lab Equipment may not be safe May cause permanent damage/vision loss	Familiar Accurate Easy Get results quickly Will get results (self)	Fear that HIV test will be conducted Results will take a long time May not be accurate for trachoma if you have other diseases Fear that if you have HIV, results will be shared with community Might not be accurate, how can trachoma be in the blood? Children may scream and cry Children will be afraid of the finger prick	In my opinion both methods clinical grading of TF and conjunctival photography are fine but when it is discovered that a patient has a certain problem then information shoud come back quickly so that the patient can get treatment P1: I would prefer clinical grading of TF method to be the first method then the second method to be conjunctival photography, the third method should be blood spot and …	P1: I think the use of blood spot is the best method but on that testing day people should be informed clearly that we are taking blood spot for the aim of conducting trachoma exam, by doing that there won’t be any effect P4: But I would like to know, when you come to examine me by taking blood sample then you should explain to us that we want to conduct trachoma exam by taking blood spot, they s…
4 : FGD 5 TF status = TF>=5% Gender = Men	Test is accurate Able to get results/treatment	Light may cause side effects	High tech Accurate Can take time to investigate Camera can capture everything/zoom Can see clearly what's in the eye Will get results (self) Will get treatment (self) Familiar (imaging) Will get results quickly	None given	None given	Painful Children will cry Swab may damage eye if child shaking Serious pain May cause permanent damage to eyes Will be difficult to get sample because eyes close automatically	Can diagnose other diseases Accurate Familiar Fast Will get treatment (self) No problem or side effects Just a small amount of pain Professional	None given	P8: So, for what I see this test is good as well as clinical grading of TF method, I support them P5: For what I see this test is very good because taking blood sample from a finger it is just like clinical grading of TF, they match, for what I see these tests are very good P2: In my opinion the first method should be clinical grading of TF, the second method should be conjunctival photography, t…
5 : FGD 14 TF status = TF>=5% Gender = Women	Examination can catch disease early. Test is accurate Leads to treatment (self) Leads to reduction of infection (community)	None given	Accurate	None given	Can catch disease early Will get treatment	None given	Can diagnose other diseases Harmless	General dislike of blood testing (Maasai) Maasai are afraid Results may not be communicated well/sensitively	Participant # 6: This is good. It is better than the previous method of just everting the eyelid and examine with magnification. Do you think all methods are good and safe? Multiple responses: Yes # 10: I prefer the blood spot because it shows many illnesses. # 5: Blood spot # 7: I like all of them especially blood spot	Participant # 1: I think if the government woollike to do such activity, a whole community should be informed.
6 : FGD 15 TF status = TF>=5% Gender = Women	Examination can catch disease early Professional No harm	Disturbs the eye Side effects (temporary: tears, blurry vision)	Accurate Will get results (self) Will get treatment (self) Easy Saves money Will reduce disease burden (community)	Results may take a long time Disturbs the eye May cause temporary side effects (tear shedding/blurry vision)	Easy Accurate Can reach many people in short time Will get results (self)	Temporary pain, tear shedding Won't get results Disturbs the eye Temporary blurry vision	Low pain Can diagnose other diseases Will get treatment (self) Can determine disease burden (self) Examines current and previous conditions Easy for children	None given	R6: I like blood sample R8: I like blood sample process R7: All examination processes are for our benefits because all can cure the disease. R9: I like two processes, Conjunctival photography and blood sample. R4: I don’t think if there is difference among the four processes and to me all are the same because they can decide to use any process among the four to examine the disease and being exami…
7 : FGD 4 TF status = TF>=5% Gender = Women	Not painful Quick and easy Accurate No harm/side effects Results quick/on the spot Familiar	Painful Fear to be examined	No pain Accurate	Results may take a long time Treatment provided later (not on the spot)	Will get treatment (self) Professional Accurate	Painful Fear People will run away Dangerous Might cause pain Unfamiliar	No pain Will get results (self) Familiar No effects Safe	Fear that HIV test will be conducted	P1: I will participate because you just come to my house for trachoma exam and not anything else, I will test but if there would have been any other methods I would test using the other methods but if there are no any other methods I will just use the methods available I: So, you are willing to participate in any method for trachoma exam? P6: Yes P: I am only not ready to be examined using an eye…	P8: What I see in this exam, maybe they should have provided a seminar because even if I say that I need to be tested using clinical griding of TF, I still don’t know about its advantage and disadvantage. Maybe we should be given a seminar so that they can explain concerning the issue of advantage and disadvantage P6: I will be ready if a person who take tests will convince me that this method is…
8 : FGD 6 TF status = TF>=5% Gender = Women	Not painful Get results/know disease status Accurate Able to get treatment (self)	None given	Will get results (self) Easy/no side effects	May harm eye/cause pain Camera may kill eyes/destroy eyes May cause harm from eye flippng	Will get treatment Accurate	Will scratch the eye Will destory eye Will be left with a wound Pain May cause loss of sight	No pain Will get results Familiar Just take small amount of blood Will get treatment (self) No effects	None given	P1: In my opinion I only see blood spot method P7: Even me I see blood spot is a good method because I have used it I: Thank you, so that is the first method, which one is the second method? P7: The second method is that of cleaning eyes I: Cleaning eyes by using which method? P7: By using photo I: Thank you, number 3? P7: Number 3 is cotton swab method I: Number 4? P7: Clinical grading of TF met…	P8: My opinion, I am asking that if it is possible the whole hamlet members should receive this seminar and questions, you can come back another time to provide seminar so that we can all understand
9 : FGD 1 TF status = TF<5% Gender = Men	Accurate Can identify disease Can know results (self) Familiar Decreased problem in the community	Light causes pain Light too strong Didn't get results Side effects: tears (a week or longer) Mistrust (fear that teams will bring disease/"destroy something") Produces strong radiations	Will get treatment (community) Direct exam Won't cause side effects (tear shedding) Accurate No pain Will be graded by more trained people Will get results (self)	Will not get results back, waste of time May mix up photos Results may take a long time (self) Camera may affect eyes	Will get results (self) Professional Accurate Can differentiate infection from sand Advanced test Approved by authorities/legitimate	Might mix tests up May be painful May scratch/destroy eye	Test more advanced Accurate Will get results (self) Professional Easy for children No effects Easy	Fear of HIV test being conducted Preference for blood tests at hospital, not home Fear of being tricked Adults may not like it Results may take a long time	P1: As for me I will agree to participate in all of the methods. They differ but all methods are good. P5: Personally, I see that there are two good methods here, clinical grading of TF and blood spot. all methods are good, if they would say that I have to choose two or three methods I would choose conjunctival photography, blood spot and cotton swab. P6: In my opinion, if you ask us to choose th…	maybe in the future they should conduct research concerning that light the problem is poor understanding among community members concerning trachoma treatment. They think the treatment destroy their eyes! So, I think there are good results but more education should be provided in the community we are thankful because we see the benefits at least for fifty percent because many people refuse and ma…
